# Supplementary material for: A Study Evaluating Consumer Motivations, Perceptions, and Responses to Direct-to-Consumer Canine Genetic Test Results
Source: Animals (Basel). 2022 Nov 30;12(23):3360. doi: 10.3390/ani12233360 (PMC9741277; doi:10.3390/ani12233360)
Supplement: Supplementary file 1 [file animals-12-03360-s001.zip]

Archive with 1 entries (1 files):
- animals-2031555-supplementary.pdf
